# Supplementary material for: Inhibition of Pseudomonas aeruginosa biofilm formation on copper-based thin foils
Source: PLoS One. 2024 Dec 5;19(12):e0314684. doi: 10.1371/journal.pone.0314684 (PMC11620393; doi:10.1371/journal.pone.0314684)
Supplement: S1 File — (XLSX) [file pone.0314684.s001.xlsx]

## Sheet: Figure 7
Figure 7: Surface roughness parameters of the Cu-based thin foils before and after accelerated ageing: (a) root mean square surface roughness (Rq) and (b) skewness (Rsk)
Fig. 7a: Rq (μm)											Fig. 7b: Rsk
Type	Surface	Mean	Dev.st								Type	Surface	Mean	Dev.st
Pristine	Cu R	0.15	0.01								Pristine	Cu R	0.23	0.16
	Cu R+A	0.22	0.02									Cu R+A	0.16	0.27
	Cu15Zn	0.24	0.02									Cu15Zn	-0.12	0.21
	Cu18Ni20Zn	0.95	0.04									Cu18Ni20Zn	0.05	0.41
Aged	Cu R	2.53	0.45								Aged	Cu R	0.93	0.56
	Cu R+A	2.48	0.78									Cu R+A	0.49	0.75
	Cu15Zn	2.54	0.89									Cu15Zn	1.45	0.47
	Cu18Ni20Zn	1.94	1.02									Cu18Ni20Zn	0.67	0.32

## Sheet: Figure 8
Figure 8: Biofilm formation (CFU/mL per unit surface area (cm2)) of P. aeruginosa on Cu-based surfaces (pristine vs. aged).
Type	Surface	Mean	Dev.st
Pristine	Cu R	6.88	0.29
	Cu R+A	7.87	0.87
	Cu15Zn	7.97	0.21
	Cu18Ni20Zn	7.73	1.09
Aged	Cu R	4.95	0.51
	Cu R+A	5.39	0.04
	Cu15Zn	4.95	0.34
	Cu18Ni20Zn	6.75	0.28

## Sheet: Figure 9
Figure 9: Cu release in LB droplets after 30 min of exposure in semi-dry conditions.
Type	Surface	Mean	Dev.st
Pristine	Cu R	13.1376	1.19799
	Cu R+A	5.22819	0.798085
	Cu15Zn	4.39259	0.488919
	Cu18Ni20Zn	8.49418	1.5177
Aged	Cu R	47.3924	10.0835
	Cu R+A	43.5818	17.3469
	Cu15Zn	55.3895	4.99064
	Cu18Ni20Zn	8.21888	2.74068
